# Supplementary material for: Effect of different weekly frequencies of Chen-style Tai Chi in elders with chronic non-specific low back pain: study protocol for a randomised controlled trial
Source: Trials. 2022 Nov 22;23:951. doi: 10.1186/s13063-022-06909-2 (PMC9682833; doi:10.1186/s13063-022-06909-2)
Supplement: Supplementary file 3 — Additional file 3. Informed consent document. [file 13063_2022_6909_MOESM3_ESM.zip]

Archive with 2 entries (2 files):
- Additional File 3  Informed consent document (Original)R2.doc
- Additional File 3  Informed consent document (Translation)R2.doc
